# Supplementary material for: The association of alanine aminotransferase and diabetic microvascular complications: A Mendelian randomization study
Source: Front Endocrinol (Lausanne). 2023 Jan 19;14:1104963. doi: 10.3389/fendo.2023.1104963 (PMC9892708; doi:10.3389/fendo.2023.1104963)
Supplement: Supplementary file 4 [file Table_1.xlsx]

## Sheet: Table S2
The details of each SNP used in MR study of ALT on diabetic nephropathy
SNP	gene	chr	pos	effect allele	other allele	beta.exposure	beta.outcome	eaf.exposure	eaf.outcome	se.outcome	pval.outcome	proxy.outcome	target_snp.outcome	proxy_snp.outcome	se.exposure	pval.exposure	F-statistics
rs10075805	—	5	31021358	G	A	-0.0055883	0.0255	0.280282	0.3222	0.0277	0.3583	NA	NA	NA	0.000433137	3.9e-38	166.46
rs1030270	CYFIP2	5	156703572	T	C	-0.00647175	0.0835	0.057219	0.1325	0.0385	0.0302099	NA	NA	NA	0.0008359	6.4e-15	59.9425
rs10420309	EML2	19	46150182	G	A	-0.00230417	-0.033	0.437466	0.4194	0.0264	0.2107	NA	NA	NA	0.000393228	4.1e-09	34.3352
rs10774169	CCDC77	12	516346	G	A	-0.00241951	-0.017	0.72536	0.6709	0.0274	0.5363	NA	NA	NA	0.000435585	2.6e-08	30.8538
rs1077835	LIPC	15	58723426	G	A	-0.00351813	-0.0016	0.220278	0.2572	0.0296	0.9575	NA	NA	NA	0.000469983	1.1e-13	56.035
rs10787429	GPAM	10	113949664	C	T	-0.00582193	0.0152	0.725858	0.6821	0.0277	0.583399	NA	NA	NA	0.000436471	2.8e-39	177.919
rs10833712	—	11	22201007	G	T	0.00281275	-0.055	0.577813	0.5786	0.0261	0.0352801	NA	NA	NA	0.000395428	3.7e-13	50.5973
rs10841520	PDE3A	12	20586395	T	C	-0.00315989	-0.0519	0.203359	0.2481	0.0301	0.0845902	NA	NA	NA	0.000489571	4e-11	41.6594
rs10887777	LOC105378414	10	89807366	C	T	0.00297497	0.009	0.260125	0.2252	0.0308	0.769501	NA	NA	NA	0.000443168	2.1e-11	45.0639
rs10900229	ZFAND4	10	46121046	T	C	-0.00259976	0.0032	0.263445	0.312	0.0278	0.9082	NA	NA	NA	0.000441264	4.9e-09	34.7112
rs10913481	SEC16B	1	177947525	G	A	0.00252803	0.025	0.228683	0.2161	0.0313	0.4256	NA	NA	NA	0.000461801	1.3e-08	29.9678
rs10971930	DCAF12	9	34116083	C	T	0.00377716	0.0566	0.127298	0.1314	0.0383	0.1397	NA	NA	NA	0.000583176	1.1e-10	41.95
rs1107364	ALDH1L1, ALDH1L1-AS2	3	125904263	A	G	0.00235669	-0.0456	0.453499	0.4692	0.0259	0.0783195	NA	NA	NA	0.000391508	2.9e-09	36.2346
rs111655426	—	8	145673150	A	G	-0.0204484	-0.0872	0.020031	0.05745	0.0575	0.1291	NA	NA	NA	0.00160131	2.1e-37	163.068
rs11167753	DIAPH1	5	140989410	C	T	0.00232086	0.0488	0.284133	0.2778	0.0288	0.0900803	NA	NA	NA	0.000431127	3.8e-08	28.9793
rs112574791	GPT, LOC101928953	8	145730221	A	G	-0.0408055	-0.1039	0.01281	0.01147	0.1224	0.3959	NA	NA	NA	0.00172656	3.6e-124	558.565
rs11543269	ATP8B1, LOC100505549	18	55313997	T	C	-0.00680169	-0.0103	0.12409	0.1166	0.0401	0.7982	NA	NA	NA	0.000590857	1e-30	132.516
rs11601507	TRIM5	11	5701074	A	C	0.00809281	-0.0113	0.069316	0.07947	0.048	0.8137	NA	NA	NA	0.000755091	2.1e-27	114.868
rs11621792	NYNRIN	14	24871926	T	C	0.00364212	0.0014	0.45304	0.3678	0.0267	0.957	NA	NA	NA	0.000393338	4e-19	85.7387
rs11657440	ACTG1, FSCN2	17	79480686	C	T	0.00458684	0.0063	0.41758	0.432	0.0261	0.8099	NA	NA	NA	0.000395092	1.1e-32	134.782
rs11727676	HHIP	4	145659064	C	T	0.00488232	0.019	0.096563	0.08556	0.046	0.679401	NA	NA	NA	0.000656757	1e-13	55.2641
rs117630094	CFAP20	16	58159923	C	T	0.0124416	0.0395	0.008679	0.02467	0.0843	0.6391	NA	NA	NA	0.00213695	9.8e-09	33.8972
rs117643180	SLC2A4	17	7185779	A	C	0.0107023	0.0857	0.025805	0.02307	0.0864	0.3213	NA	NA	NA	0.00123261	4.2e-18	75.3881
rs11875971	BCL2	18	60867576	C	A	-0.00254139	-0.0056	0.233818	0.3559	0.027	0.8369	NA	NA	NA	0.000459353	2.4e-08	30.609
rs11938781	LCORL	4	17924734	C	T	0.00301555	0.046	0.16499	0.1057	0.0419	0.2724	NA	NA	NA	0.000525905	5.8e-09	32.879
rs11986065	ZNF16	8	146167251	A	G	0.00354632	0.0297	0.250324	0.2863	0.0286	0.2993	NA	NA	NA	0.000456511	1.4e-14	60.3467
rs12192041	CASC15	6	21928852	C	T	-0.00321425	0.013	0.282733	0.2749	0.0289	0.652299	TRUE	rs12192041	rs113219634	0.000431323	2.4e-14	55.5334
rs12202204	CENPW	6	126686407	G	A	0.00219021	-0.023	0.31379	0.2649	0.0293	0.432	NA	NA	NA	0.000418827	4.6e-08	27.3465
rs12320328	—	12	25408464	G	A	-0.00415284	-0.0235	0.084248	0.1502	0.0364	0.5179	NA	NA	NA	0.000701204	6.2e-10	35.0753
rs12405515	DNM3	1	172357441	T	G	-0.00224088	-0.0142	0.568212	0.5611	0.026	0.5852	NA	NA	NA	0.000392222	1.9e-08	32.6417
rs12414592	TECTB	10	114042690	C	A	-0.00442204	0.0012	0.182484	0.1638	0.0349	0.9718	NA	NA	NA	0.000502899	3.3e-19	77.3186
rs12432645	DCAF5	14	69599483	T	G	0.00299477	0.0612	0.257485	0.2588	0.0294	0.0371202	NA	NA	NA	0.000444531	4.8e-12	45.3861
rs12442886	GRAMD2A	15	72473611	C	T	0.00259649	0.0287	0.755743	0.762	0.0304	0.3451	NA	NA	NA	0.000453312	1.1e-08	32.8079
rs12484801	PNPLA3	22	44325565	T	C	0.0196544	-0.0099	0.157077	0.1894	0.0329	0.7634	NA	NA	NA	0.000533698	1e-200	1356.21
rs12500824	SHROOM3	4	77416627	G	A	-0.00379655	-0.0046	0.646241	0.6533	0.0271	0.8653	NA	NA	NA	0.000406059	3.1e-21	87.4178
rs12516167	C5orf67	5	55816691	C	T	-0.00562353	0.0049	0.038871	0.07988	0.0481	0.9196	NA	NA	NA	0.00102835	3.5e-08	29.9045
rs12894146	LOC107984628	14	35164549	A	C	0.00337475	0.0321	0.451676	0.4948	0.0259	0.215	NA	NA	NA	0.000390779	9.9e-19	74.5797
rs12904	EFNA1, SLC50A1	1	155106697	A	G	-0.00530168	0.0164	0.409943	0.4748	0.0257	0.5243	NA	NA	NA	0.00039364	5.2e-43	181.396
rs12946564	HIC1,SMG6	17	1963961	A	G	-0.00252651	-0.0414	0.730597	0.7508	0.03	0.1678	NA	NA	NA	0.000439975	1.3e-08	32.9751
rs12979186	MAP1S	19	17833856	T	C	0.00249311	-0.0184	0.495465	0.5881	0.0263	0.484299	NA	NA	NA	0.000388198	1.4e-11	41.2455
rs13026251	PLEKHA3	2	179367560	T	C	0.00263441	-0.0333	0.31938	0.3627	0.027	0.2169	NA	NA	NA	0.000419516	9.5e-11	39.4339
rs13042148	PXMP4	20	32300671	T	C	0.00456257	0.0413	0.155269	0.1614	0.0352	0.2397	TRUE	rs13042148	rs34587839	0.000537457	1.1e-17	72.0662
rs13062221	—	3	89778009	C	T	-0.00218674	0.014	0.43461	0.3712	0.0267	0.5986	NA	NA	NA	0.000393218	2.8e-08	30.9263
rs13083375	PPARG	3	12365308	T	G	-0.00690905	-0.0532	0.118485	0.1723	0.034	0.1183	NA	NA	NA	0.000600308	7.1e-32	132.461
rs13108218	HGFAC	4	3443931	G	A	-0.00306848	0.0486	0.615472	0.6777	0.0277	0.0794292	NA	NA	NA	0.000402831	9.2e-15	58.0231
rs13234407	LOC105375508	7	130438214	A	G	-0.002313	-0.0049	0.492661	0.465	0.0259	0.8495	NA	NA	NA	0.000388854	4.2e-09	35.3817
rs13275089	KLF10	8	103662852	C	T	-0.00334731	-0.0211	0.373997	0.3126	0.0278	0.448	NA	NA	NA	0.000402548	1.6e-17	69.1443
rs1332329	LIPA	10	91003419	C	A	-0.00231777	0.0213	0.346003	0.4209	0.0261	0.4139	NA	NA	NA	0.00040773	2.1e-08	32.3143
rs13389219	COBLL1	2	165528876	T	C	-0.00454003	-0.0495	0.392581	0.3495	0.0271	0.0675398	NA	NA	NA	0.000396874	1.7e-30	130.862
rs140517069	—	5	130218070	T	G	0.00779715	-0.0497	0.019391	0.05139	0.0585	0.3956	NA	NA	NA	0.00141847	4.7e-08	30.2156
rs141117801	ANPEP	15	90341982	T	C	-0.00623748	0.0888	0.105882	0.07896	0.0485	0.0669499	NA	NA	NA	0.000646463	3.7e-22	93.096
rs143001834	AGBL2	11	47722571	A	G	0.00544034	0.0355	0.058881	0.0282	0.0793	0.6546	NA	NA	NA	0.000825986	2.1e-11	43.3817
rs1461729	LOC157273	8	9187242	G	A	-0.00901384	-0.0155	0.898515	0.8447	0.038	0.683501	NA	NA	NA	0.000643359	2e-44	196.297
rs1487445	—	6	98565211	T	C	-0.00224731	-0.0068	0.482387	0.4809	0.0258	0.793201	NA	NA	NA	0.000389606	2.6e-09	33.2717
rs1497406	—	1	16505320	G	A	0.00705001	0.041	0.579183	0.6814	0.0277	0.1394	NA	NA	NA	0.000391978	4.7e-72	323.486
rs151068477	A1CF	10	52642516	T	G	0.0139087	-0.0492	0.008559	0.015	0.1085	0.650401	NA	NA	NA	0.00222425	2.3e-10	39.1026
rs17138478	HNF1B, LOC105371754	17	36073320	A	C	-0.00569442	-0.0452	0.128768	0.1578	0.0356	0.2033	NA	NA	NA	0.000580616	4.9e-23	96.188
rs17145738	TBL2	7	72982874	T	C	0.00608592	0.0481	0.122278	0.1265	0.039	0.217	NA	NA	NA	0.000591679	3.9e-25	105.799
rs17195603	—	3	149229985	T	C	-0.00451807	-0.0742	0.095235	0.07904	0.048	0.1216	NA	NA	NA	0.00066266	7.3e-12	46.4862
rs17532490	—	13	41683061	A	G	-0.00408723	-0.0402	0.085253	0.04839	0.0607	0.508401	NA	NA	NA	0.000700517	2e-09	34.0424
rs17710008	MYCY1	6	153043035	A	G	0.00310765	0.0343	0.183837	0.1266	0.0388	0.3755	NA	NA	NA	0.000502465	1.1e-09	38.2519
rs1801689	APOH	17	64210580	C	A	0.0145378	-0.1865	0.030437	0.009628	0.1349	0.1668	NA	NA	NA	0.00113139	1.7e-39	165.11
rs181450148	GPT, LOC101928953	8	145728434	A	G	0.0146452	0.1883	0.014784	0.01021	0.1288	0.1437	NA	NA	NA	0.00164227	1.7e-19	79.5246
rs188247550	SUGP1	19	19396616	T	C	0.0190293	0.0363	0.013134	0.05007	0.0602	0.5463	NA	NA	NA	0.00178384	8.7e-27	113.798
rs1882862	LINC00189	21	30582683	T	C	0.00420236	0.0523	0.880104	0.8594	0.037	0.1579	NA	NA	NA	0.000599547	6e-12	49.1292
rs1890426	FRK	6	116338065	C	T	0.0032471	0.0043	0.40174	0.4256	0.026	0.8695	NA	NA	NA	0.000396379	5.8e-16	67.1073
rs1892535	LEPR	1	66097181	A	G	0.00364858	-0.0174	0.182975	0.3339	0.0274	0.5247	NA	NA	NA	0.00050132	7e-13	52.9685
rs1929848	SCUBE3, LOC101929285	6	35200350	T	G	-0.00353674	-0.0609	0.85743	0.9066	0.0442	0.1689	NA	NA	NA	0.000558743	7.6e-11	40.0666
rs2000469	—	22	24245292	G	A	-0.00254584	0.0282	0.634761	0.6806	0.0277	0.3077	NA	NA	NA	0.000405958	2.1e-10	39.3278
rs2001613	SEPTIN9	17	75383679	T	C	0.002326	0.051	0.472966	0.4143	0.0262	0.0516297	NA	NA	NA	0.000389962	5.6e-10	35.5775
rs2114271	—	1	93876429	G	A	-0.00325839	-0.0024	0.81074	0.8208	0.0337	0.9429	NA	NA	NA	0.000494971	6.8e-11	43.3358
rs2127015	CD276	15	73985223	C	T	0.00384296	-0.0058	0.5062	0.454	0.026	0.825	NA	NA	NA	0.000390037	2.8e-22	97.0778
rs217184	HPR, TXNL4B	16	72105965	C	T	-0.00473339	0.0126	0.192587	0.2145	0.0315	0.6902	NA	NA	NA	0.000493578	1.1e-22	91.9672
rs2241160	CEP68	2	65291546	G	A	-0.00222477	0.0087	0.416789	0.4063	0.0263	0.740901	NA	NA	NA	0.000393261	7.6e-09	32.0043
rs2250127	LINC01184	5	127388844	A	G	-0.0028612	-0.0603	0.247507	0.1554	0.0356	0.0902007	NA	NA	NA	0.000451591	1.1e-10	40.1426
rs235314	PTTG1IP	21	46271452	T	C	-0.00320573	-0.0063	0.531787	0.4341	0.026	0.8092	NA	NA	NA	0.000390482	5.4e-17	67.3988
rs2356864	—	1	50839740	A	G	0.00267483	0.0136	0.521031	0.6759	0.0276	0.622801	NA	NA	NA	0.000387966	7.7e-12	47.5341
rs236651	NSUN5P1	7	75044830	A	G	0.0026085	0.0221	0.574373	0.4841	0.0259	0.3934	NA	NA	NA	0.000412073	8.5e-11	40.0713
rs2642438	MTARC1	1	220970028	G	A	0.00676311	-0.0044	0.702583	0.716	0.0286	0.8779	NA	NA	NA	0.000423765	6.2e-57	254.708
rs2664139	THBS1	15	39872583	C	T	0.00270001	-0.0002	0.29998	0.2302	0.0306	0.9942	NA	NA	NA	0.000426214	2.5e-10	40.1306
rs2710804	—	7	36084529	C	T	-0.00278034	0.0309	0.376812	0.3554	0.0269	0.2513	NA	NA	NA	0.000401267	1.2e-11	48.0097
rs2836755	LOC400867	21	40292704	T	C	0.00250468	0.031	0.637992	0.4719	0.0258	0.2301	NA	NA	NA	0.000405248	1.5e-10	38.1999
rs28431971	MTTP	4	100487315	A	G	-0.00327142	-0.0196	0.25496	0.1931	0.0326	0.5477	NA	NA	NA	0.000445664	9.6e-13	53.8837
rs28471687	EYA1, LOC102724772	8	72459582	G	A	0.00496216	-0.0044	0.07837	0.03649	0.069	0.949	NA	NA	NA	0.000723492	1.4e-12	47.0407
rs2862954	ERLIN1	10	101912064	C	T	-0.0120693	-0.0435	0.49717	0.3899	0.0265	0.1004	NA	NA	NA	0.000388513	1e-200	965.057
rs2862996	HSD17B12	11	43653833	T	G	-0.00246816	-0.0477	0.689195	0.695	0.028	0.0892997	NA	NA	NA	0.000420178	3.1e-09	34.5048
rs2874282	PDS5B	13	33240013	A	G	-0.00277769	-0.0383	0.44194	0.4424	0.026	0.1405	NA	NA	NA	0.00039147	1e-12	50.3467
rs288139	FBXL17	5	107400505	A	G	-0.00307514	-0.0001	0.221134	0.2647	0.0293	0.9959	NA	NA	NA	0.000467315	9.9e-11	43.3022
rs28929474	SERPINA1	14	94844947	T	C	0.0230928	-0.0191	0.019854	0.02007	0.0907	0.8332	NA	NA	NA	0.00139548	3.8e-63	273.846
rs2943654	—	2	227112754	T	C	0.00522133	0.0805	0.646086	0.6364	0.0268	0.00269799	NA	NA	NA	0.000405217	1.1e-38	166.03
rs2954021	—	8	126482077	G	A	-0.00813488	0.0162	0.504969	0.5366	0.0258	0.531401	NA	NA	NA	0.000388654	4.5e-98	438.103
rs2963431	—	5	157970432	T	C	0.00254442	0.0819	0.238495	0.1564	0.0355	0.0209599	NA	NA	NA	0.000457338	4.9e-08	30.953
rs3123129	EZR	6	159227768	C	T	-0.0026329	-0.0376	0.628406	0.6271	0.0266	0.1578	NA	NA	NA	0.000401484	4.8e-11	43.0063
rs3184504	SH2B3	12	111884608	C	T	-0.0045174	-0.0267	0.516745	0.5918	0.0262	0.3083	NA	NA	NA	0.000388994	5.8e-31	134.863
rs339969	RORA, RORA-AS1	15	60883281	A	C	0.00381502	0.0021	0.613923	0.72	0.0288	0.9424	NA	NA	NA	0.000398777	1.2e-22	91.5237
rs34696920	LOC105372648	20	47456793	A	C	-0.0030255	0.0192	0.166255	0.1694	0.0345	0.5777	NA	NA	NA	0.000523194	8.2e-09	33.4402
rs35088884	TMPRSS11E	4	69362088	C	A	-0.00259229	0.0056	0.655109	0.5242	0.026	0.8303	TRUE	rs35088884	rs3792631	0.000412463	8.3e-11	39.5
rs35742417	RREB1	6	7247344	A	C	-0.00334182	-0.0255	0.182797	0.2187	0.0313	0.4145	NA	NA	NA	0.00050298	8.5e-12	44.1433
rs36079122	LOC100506691	12	122524869	C	T	-0.0049792	-0.0441	0.474073	0.406	0.0264	0.0947698	TRUE	rs36079122	rs36139084	0.000389505	7.8e-39	163.415
rs3731714	CASP10	2	202060820	T	C	-0.00266668	-0.0034	0.316387	0.312	0.0279	0.9045	NA	NA	NA	0.000418476	7e-11	40.607
rs3794701	TRAP1	16	3730578	G	A	0.00241314	-0.0002	0.521189	0.5705	0.0261	0.9928	NA	NA	NA	0.000391361	7e-10	38.0198
rs3795445	CDC42BPA	1	227180947	C	A	0.00214492	-0.0048	0.511338	0.4138	0.0262	0.855	NA	NA	NA	0.000401498	2.6e-08	28.5401
rs3824488	PTCH1	9	98236664	T	C	-0.00368892	-0.0431	0.09084	0.1036	0.0425	0.3101	NA	NA	NA	0.000676246	1.6e-08	29.757
rs3847263	—	9	6663449	C	T	0.00222151	0.0169	0.509133	0.4577	0.0259	0.5146	NA	NA	NA	0.0003896	1.9e-08	32.5131
rs4074793	ITGA1	5	52193125	G	A	0.00550211	-0.056	0.07528	0.06939	0.0504	0.2664	NA	NA	NA	0.000737109	1.9e-14	55.7179
rs4077189	ETV5	3	185796785	A	G	-0.00421563	0.0213	0.09286	0.08461	0.0466	0.648	NA	NA	NA	0.000668961	6.6e-10	39.7121
rs4084164	AHNAK	11	62201458	G	A	-0.00326311	-0.0442	0.60588	0.5965	0.0266	0.0968791	NA	NA	NA	0.000403818	1.1e-16	65.2968
rs429358	APOE	19	45411941	C	T	-0.0085211	-0.1011	0.154512	0.1843	0.0336	0.00263998	NA	NA	NA	0.000537635	1.1e-56	251.198
rs4323719	LYPLAL1-AS1, LOC107985272	1	219677532	T	C	0.00275921	0.0137	0.563923	0.5833	0.0262	0.602101	NA	NA	NA	0.000390625	1.1e-12	49.8941
rs438568	—	20	12958687	G	A	-0.00353689	-0.0516	0.608793	0.6645	0.0274	0.0597104	NA	NA	NA	0.000399106	1.1e-18	78.5356
rs445	CDK6	7	92408370	T	C	0.00689352	0.0104	0.096199	0.05858	0.0554	0.851	NA	NA	NA	0.000658816	1.5e-26	109.485
rs4503880	—	18	56084054	C	T	-0.00802734	0.0436	0.798439	0.7667	0.0306	0.1544	NA	NA	NA	0.000486888	4.2e-63	271.822
rs4647222	MLH1	3	37042960	C	A	-0.00299979	-0.0053	0.457138	0.3732	0.0267	0.8418	NA	NA	NA	0.00039181	4e-15	58.618
rs4711456	—	6	36632482	T	C	0.00222444	0.0346	0.659044	0.6847	0.0278	0.214	NA	NA	NA	0.00041177	3.5e-08	29.1831
rs4806498	TMC4, LOC112268246	19	54674742	T	C	0.00241482	0.0313	0.429422	0.4198	0.0263	0.2339	NA	NA	NA	0.000393663	1.6e-09	37.6288
rs4835265	ZNF827	4	146821410	A	C	0.0096823	-0.0282	0.158115	0.1715	0.0344	0.4116	NA	NA	NA	0.000532137	7.7e-76	331.063
rs488218	USP12	13	27678791	T	C	-0.00451066	0.0053	0.923093	0.9014	0.0432	0.9033	NA	NA	NA	0.000731504	8.6e-10	38.023
rs4925546	NLRP3	1	247602968	G	A	-0.00335963	0.0262	0.628143	0.6223	0.0268	0.3276	NA	NA	NA	0.000401569	8.2e-17	69.9943
rs4948099	—	7	56072250	A	C	-0.00271597	0.031	0.754846	0.8296	0.0344	0.3679	NA	NA	NA	0.000452303	4.4e-10	36.0571
rs4951163	CNTN2	1	205023764	C	T	0.00421643	-0.068	0.917091	0.9206	0.0476	0.1536	NA	NA	NA	0.000704957	2.1e-09	35.7738
rs4976033	—	5	67714246	G	A	0.00275662	0.0292	0.401846	0.4028	0.0264	0.2679	NA	NA	NA	0.00040137	1.8e-12	47.1698
rs505922	ABO	9	136149229	C	T	0.00487199	0.0195	0.317448	0.4332	0.0259	0.4523	NA	NA	NA	0.000418068	1.8e-32	135.806
rs55645518	TRIM22	11	5719017	A	G	0.00316481	0.0196	0.156193	0.1228	0.0397	0.6217	TRUE	rs55645518	rs112897166	0.000542983	1.9e-09	33.9721
rs55747905	—	7	87127099	C	T	-0.00602034	0.01	0.180733	0.1677	0.0345	0.7728	NA	NA	NA	0.000505726	4.5e-33	141.714
rs56094641	FTO	16	53806453	G	A	0.00350445	0.0575	0.404472	0.4157	0.0262	0.0282703	NA	NA	NA	0.000396401	1.5e-18	78.1574
rs571174	—	11	30394949	C	T	0.0024479	0.0365	0.310897	0.3039	0.0281	0.1947	NA	NA	NA	0.000421399	8.4e-09	33.7443
rs5752776	CHEK2	22	29108229	G	A	0.00415996	0.0103	0.674392	0.7425	0.0295	0.7267	NA	NA	NA	0.000415156	8.5e-25	100.405
rs58542926	TM6SF2	19	19379549	T	C	0.01705	0.0557	0.074762	0.06387	0.053	0.2932	NA	NA	NA	0.000739039	1.8e-119	532.248
rs599839	PSRC1	1	109822166	A	G	0.00254446	-0.0186	0.771949	0.781	0.0312	0.5505	NA	NA	NA	0.000461561	1.8e-08	30.3902
rs6034011	MACROD2	20	14672177	C	T	0.00305979	-0.0137	0.321285	0.2927	0.0283	0.627401	NA	NA	NA	0.000416659	4.4e-13	53.9289
rs60856912	BPTF	17	65892343	T	G	0.00448251	0.007	0.162602	0.2179	0.0313	0.8243	NA	NA	NA	0.000529869	3.7e-17	71.5658
rs6132835	NINL	20	25434667	G	A	0.00258747	0.0039	0.440377	0.4541	0.0258	0.8787	NA	NA	NA	0.000391844	1.8e-11	43.6038
rs61801825	FCGR2C	1	161619361	G	A	0.00698564	-0.0489	0.084789	0.08283	0.0477	0.3056	TRUE	rs61801825	rs2446624	0.000706117	1.3e-22	97.8721
rs62523081	TP53INP1, NDUFAF6	8	95946160	A	G	0.00251708	0.0732	0.361337	0.3916	0.0264	0.00561901	NA	NA	NA	0.000404949	4.9e-10	38.6361
rs625899	MLIP	6	53957588	C	T	-0.0031738	-0.0435	0.694688	0.7118	0.0285	0.127	NA	NA	NA	0.000424958	2.6e-13	55.7785
rs631695	—	11	69283303	G	T	0.00232261	-0.0256	0.583304	0.5942	0.0262	0.3302	NA	NA	NA	0.00039378	2.1e-09	34.7893
rs645040	—	3	135926622	T	G	0.00539967	-0.0103	0.77309	0.8509	0.0363	0.7759	NA	NA	NA	0.000463419	1.4e-31	135.765
rs6557781	DMTN	8	21937667	C	T	-0.00417384	-0.0153	0.848319	0.8124	0.0331	0.6432	NA	NA	NA	0.000541286	5e-15	59.4591
rs6684154	MINDY1, PRUNE1	1	150981225	A	C	-0.0150708	-0.0069	0.015522	0.007138	0.1508	0.9633	NA	NA	NA	0.0015859	1.4e-21	90.3069
rs66888782	—	3	170673971	T	C	0.00358705	-0.0367	0.098149	0.09911	0.043	0.3936	NA	NA	NA	0.000653898	2.5e-08	30.0923
rs6695321	CFH	1	196675861	G	A	0.00259907	-0.0139	0.380281	0.4099	0.0262	0.5954	NA	NA	NA	0.000398444	3.4e-11	42.5502
rs67261871	LINC02029	3	156797941	C	T	0.00317079	0.0459	0.395807	0.3133	0.0279	0.0993093	NA	NA	NA	0.000398229	1.4e-15	63.3971
rs6762589	SLC12A8	3	124927205	A	G	0.00275413	0.0165	0.407183	0.3328	0.0273	0.5462	NA	NA	NA	0.000395401	2.1e-12	48.5169
rs682798	TMEM171	5	72416284	G	A	-0.00254658	-0.0226	0.370226	0.4369	0.0263	0.3917	NA	NA	NA	0.000407292	3.2e-10	39.0934
rs6872156	—	5	172179584	G	A	0.00255487	-0.0101	0.778508	0.818	0.0334	0.7619	NA	NA	NA	0.00047001	4.4e-08	29.5477
rs7001206	LOC102723313	8	10591529	A	G	-0.00261508	0.0052	0.252875	0.2297	0.0308	0.8663	NA	NA	NA	0.000447395	1.9e-09	34.1655
rs7018885	NINJ1	9	95892726	C	T	-0.0038129	0.0214	0.255058	0.1924	0.0328	0.514801	NA	NA	NA	0.00044907	9.3e-18	72.0913
rs7029757	TOR1B	9	132566666	A	G	-0.00541139	0.0055	0.0947	0.06147	0.0542	0.9194	NA	NA	NA	0.00066738	9.6e-16	65.7463
rs7117339	PANX1	11	93870338	T	C	-0.0116997	0.0082	0.116603	0.1352	0.0379	0.829	NA	NA	NA	0.000606269	1.8e-83	372.408
rs71633359	—	4	88206154	C	T	-0.00889967	0.0006	0.318358	0.2264	0.0309	0.9844	TRUE	rs71633359	rs10440366	0.00042711	9.8e-97	434.179
rs7174367	ADAMTS7	15	79064667	G	A	-0.00274396	0.0344	0.426971	0.3281	0.0275	0.2106	NA	NA	NA	0.000394509	2.3e-12	48.3773
rs7239575	NPC1	18	21120035	C	T	-0.00218662	-0.0155	0.490789	0.4953	0.0259	0.5496	NA	NA	NA	0.000389895	1.1e-08	31.4522
rs7247349	PEPD	19	33887160	C	A	-0.00379301	0.0393	0.497104	0.4752	0.0258	0.1283	NA	NA	NA	0.000388466	2.7e-22	95.3371
rs72623176	ABCB11	2	169834370	A	G	0.0089019	-0.0281	0.040004	0.09504	0.044	0.5235	NA	NA	NA	0.000999082	9.8e-19	79.3895
rs72683923	L2HGDH	14	50735947	C	T	-0.0143899	-0.0707	0.019772	0.01166	0.1235	0.5668	NA	NA	NA	0.00139759	3.2e-25	106.012
rs72801474	—	5	132444128	A	G	-0.00472132	0.037	0.092077	0.05776	0.0557	0.5069	NA	NA	NA	0.000672388	2.5e-13	49.3045
rs72959041	RSPO3	6	127454893	A	G	0.00736953	-0.0142	0.049296	0.06452	0.0531	0.7894	NA	NA	NA	0.0009108	7.7e-16	65.4687
rs7306710	—	12	66376091	C	T	0.00219213	0.0498	0.519942	0.4915	0.0259	0.0551099	NA	NA	NA	0.000392086	1.7e-08	31.2586
rs73087775	ACOX2	3	58491954	T	C	0.00251871	-0.0392	0.277053	0.1592	0.0354	0.2691	NA	NA	NA	0.000434076	6.7e-09	33.6686
rs73613564	LAMA5	20	60906055	T	C	-0.00263057	0.0246	0.648233	0.6412	0.0269	0.3607	NA	NA	NA	0.000408051	1.3e-10	41.5595
rs7402977	KLF13	15	31726824	A	G	-0.00259864	-0.0365	0.267242	0.284	0.0287	0.2037	NA	NA	NA	0.000442645	5.1e-09	34.4652
rs7424120	—	2	59313974	T	C	-0.00228831	-0.0317	0.601582	0.5981	0.0262	0.2275	NA	NA	NA	0.000398065	4.9e-09	33.0462
rs75331444	ABCG8	2	44069772	A	G	0.00739659	-0.034	0.06562	0.08359	0.047	0.4697	NA	NA	NA	0.000784613	3e-21	88.8694
rs7568960	—	2	48511434	G	A	-0.0025204	-0.0005	0.495464	0.5046	0.0258	0.9831	NA	NA	NA	0.000390839	1.2e-11	41.5856
rs76118307	EI24, STT3A-AS1	11	125443002	G	A	0.00535642	-0.0586	0.054757	0.06015	0.0541	0.2795	NA	NA	NA	0.000856838	8.8e-11	39.0798
rs76172548	LYPLAL1-AS1, LOC107985272	1	219647314	C	A	0.00745169	0.0634	0.037475	0.03475	0.0723	0.3807	NA	NA	NA	0.00105543	3.6e-13	49.8483
rs76895963	CCND2, CCND2-AS1	12	4384844	G	T	-0.0120223	-0.2426	0.020734	0.03265	0.0755	0.001309	NA	NA	NA	0.00150349	4.1e-16	63.9402
rs77094191	—	4	88192252	T	C	-0.00494285	-0.0974	0.070241	0.05327	0.0578	0.0918206	NA	NA	NA	0.000786616	3e-10	39.4847
rs78173412	CARS2	13	111311929	T	C	-0.00520665	0.0648	0.051777	0.05225	0.0583	0.2662	NA	NA	NA	0.000878845	1.9e-09	35.0988
rs78376817	IFT80, TRIM59-IFT80	3	160026630	C	T	0.0042338	0.0091	0.261732	0.2301	0.0307	0.766	NA	NA	NA	0.000443412	7.2e-22	91.1687
rs79124660	OIT3	10	74683921	A	G	-0.0060955	0.03	0.04313	0.03965	0.0663	0.6513	NA	NA	NA	0.000958028	2.3e-10	40.482
rs7916672	BEND7	10	13534234	T	C	0.00221937	-0.013	0.600526	0.4521	0.0261	0.619599	NA	NA	NA	0.000396818	4.5e-08	31.2807
rs79287178	LINC02068	3	172294500	A	G	-0.0180379	-0.0684	0.031194	0.04143	0.0656	0.2972	NA	NA	NA	0.00117217	1e-55	236.805
rs7999034	COL4A2	13	111020878	A	G	-0.00271606	0.0387	0.400363	0.3785	0.0266	0.1455	NA	NA	NA	0.000397104	7.6e-12	46.7811
rs8041057	SRP14, SRP12-AS1	15	40330629	T	C	-0.00425587	-0.0261	0.713435	0.683	0.0277	0.3467	NA	NA	NA	0.000430004	1.4e-23	97.9562
rs805047	PKN2	1	89242372	G	A	0.00326396	-0.0811	0.618593	0.713	0.0285	0.004462	NA	NA	NA	0.000399312	5.3e-16	66.8136
rs8065221	—	17	76327387	A	G	0.00213112	-0.0247	0.570344	0.5736	0.0264	0.3484	NA	NA	NA	0.000399161	4.9e-08	28.5049
rs8114057	HNF4A, MIR3646	20	43036452	A	G	-0.00245612	0.0091	0.464252	0.4554	0.0261	0.726501	NA	NA	NA	0.00039161	2e-10	39.3361
rs819140	—	20	32915754	G	A	-0.00344061	0.0033	0.508643	0.4345	0.026	0.898	NA	NA	NA	0.000390736	1.6e-19	77.5361
rs917116	JAZF1	7	28172739	G	T	0.00400822	0.0141	0.211475	0.1826	0.0333	0.6723	NA	NA	NA	0.000475949	6.1e-17	70.9222
rs9310423	NUP210	3	13461111	C	T	-0.00226722	-0.0221	0.567687	0.5216	0.0258	0.3932	TRUE	rs9310423	rs6762687	0.000392047	4.8e-09	33.4434
rs9368188	E2F3	6	20413721	G	A	0.00284306	-0.0146	0.668589	0.6194	0.0266	0.5844	NA	NA	NA	0.000413877	2.5e-11	47.1878
rs9376427	—	6	139843787	A	G	0.00237838	0.0149	0.332929	0.4074	0.0263	0.5724	TRUE	rs9376427	rs4896469	0.000413917	5.6e-09	33.0169
rs9556403	TGDS	13	95236825	G	A	-0.00224503	-0.0272	0.352257	0.391	0.0265	0.3049	NA	NA	NA	0.000406205	3e-08	30.546
rs9583095	ARGLU1, LOC105370348	13	107220834	T	C	0.00236029	-0.0719	0.316461	0.3405	0.0272	0.00824195	NA	NA	NA	0.000418805	4.2e-09	31.7619
rs9663238	HKDC1, LOC101928994	10	70986723	G	A	0.00596791	0.0357	0.691668	0.7508	0.0298	0.2306	TRUE	rs9663238	rs9645500	0.000421568	1.7e-47	200.405
rs968468	—	9	132244445	T	C	-0.00267346	-0.0648	0.257423	0.3083	0.028	0.02054	NA	NA	NA	0.000445405	2.2e-09	36.0278
rs9820178	—	3	12511695	T	C	-0.0029806	-0.0073	0.200376	0.2194	0.0314	0.8169	NA	NA	NA	0.000486348	2.5e-10	37.5589
rs9836030	LOC105377127	3	65157937	T	C	-0.00219567	-0.0194	0.401033	0.4956	0.0259	0.4543	NA	NA	NA	0.000397368	3e-08	30.5315
rs9906971	WBP2	17	73848477	G	A	-0.00289693	0.0577	0.208583	0.1363	0.0376	0.1256	NA	NA	NA	0.000480181	1e-09	36.397

## Sheet: Table S3
The details of each SNP used in MR study of ALT on diabetic retinopathy
SNP	gene	chr	pos	effect allele	other allele	beta.exposure	beta.outcome	eaf.exposure	eaf.outcome	se.outcome	pval.outcome	proxy.outcome	target_snp.outcome	proxy_snp.outcome	se.exposure	pval.exposure	F-statistics
rs10075805	—	5	31021358	G	A	-0.0055883	-0.0191	0.280282	0.3221	0.0142	0.1774	NA	NA	NA	0.000433137	3.9e-38	166.46
rs1030270	CYFIP2	5	156703572	T	C	-0.00647175	0.0244	0.057219	0.1326	0.0195	0.212	NA	NA	NA	0.0008359	6.4e-15	59.9425
rs10420309	EML2	19	46150182	G	A	-0.00230417	-0.0152	0.437466	0.4189	0.0134	0.2575	NA	NA	NA	0.000393228	4.1e-09	34.3352
rs10774169	CCDC77	12	516346	G	A	-0.00241951	-0.0094	0.72536	0.6708	0.014	0.4992	NA	NA	NA	0.000435585	2.6e-08	30.8538
rs1077835	LIPC	15	58723426	G	A	-0.00351813	-0.0314	0.220278	0.257	0.0151	0.0373499	NA	NA	NA	0.000469983	1.1e-13	56.035
rs10787429	GPAM	10	113949664	C	T	-0.00582193	0.0102	0.725858	0.6823	0.0141	0.4705	NA	NA	NA	0.000436471	2.8e-39	177.919
rs10833712	—	11	22201007	G	T	0.00281275	-0.0062	0.577813	0.579	0.0133	0.6422	NA	NA	NA	0.000395428	3.7e-13	50.5973
rs10841520	PDE3A	12	20586395	T	C	-0.00315989	-0.0309	0.203359	0.2477	0.0153	0.0434901	NA	NA	NA	0.000489571	4e-11	41.6594
rs10887777	LOC105378414	10	89807366	C	T	0.00297497	0.0245	0.260125	0.2253	0.0157	0.1186	NA	NA	NA	0.000443168	2.1e-11	45.0639
rs10900229	ZFAND4	10	46121046	T	C	-0.00259976	-0.0014	0.263445	0.3122	0.0142	0.9231	NA	NA	NA	0.000441264	4.9e-09	34.7112
rs10913481	SEC16B	1	177947525	G	A	0.00252803	-0.0009	0.228683	0.216	0.016	0.9555	NA	NA	NA	0.000461801	1.3e-08	29.9678
rs10971930	DCAF12	9	34116083	C	T	0.00377716	0.0127	0.127298	0.1314	0.0195	0.5141	NA	NA	NA	0.000583176	1.1e-10	41.95
rs1107364	ALDH1L1, ALDH1L1-AS2	3	125904263	A	G	0.00235669	-0.0237	0.453499	0.4692	0.0132	0.0722803	NA	NA	NA	0.000391508	2.9e-09	36.2346
rs111655426	—	8	145673150	A	G	-0.0204484	0.0238	0.020031	0.05761	0.0293	0.4152	NA	NA	NA	0.00160131	2.1e-37	163.068
rs11167753	DIAPH1	5	140989410	C	T	0.00232086	-0.004	0.284133	0.2777	0.0147	0.784401	NA	NA	NA	0.000431127	3.8e-08	28.9793
rs112574791	GPT, LOC101928953	8	145730221	A	G	-0.0408055	-0.016	0.01281	0.0115	0.0621	0.7964	NA	NA	NA	0.00172656	3.6e-124	558.565
rs11543269	ATP8B1, LOC100505549	18	55313997	T	C	-0.00680169	-0.0165	0.12409	0.1165	0.0204	0.4187	NA	NA	NA	0.000590857	1e-30	132.516
rs11601507	TRIM5	11	5701074	A	C	0.00809281	-0.0067	0.069316	0.07936	0.0246	0.7863	NA	NA	NA	0.000755091	2.1e-27	114.868
rs11621792	NYNRIN	14	24871926	T	C	0.00364212	-0.0034	0.45304	0.3681	0.0136	0.8025	NA	NA	NA	0.000393338	4e-19	85.7387
rs11657440	ACTG1, FSCN2	17	79480686	C	T	0.00458684	-0.0076	0.41758	0.432	0.0133	0.5642	NA	NA	NA	0.000395092	1.1e-32	134.782
rs11727676	HHIP	4	145659064	C	T	0.00488232	0.0248	0.096563	0.08555	0.0235	0.2913	NA	NA	NA	0.000656757	1e-13	55.2641
rs117630094	CFAP20	16	58159923	C	T	0.0124416	-0.0461	0.008679	0.0246	0.0431	0.2853	NA	NA	NA	0.00213695	9.8e-09	33.8972
rs117643180	SLC2A4	17	7185779	A	C	0.0107023	0.0963	0.025805	0.02316	0.0439	0.0280401	NA	NA	NA	0.00123261	4.2e-18	75.3881
rs11875971	BCL2	18	60867576	C	A	-0.00254139	0.0163	0.233818	0.356	0.0138	0.2358	NA	NA	NA	0.000459353	2.4e-08	30.609
rs11938781	LCORL	4	17924734	C	T	0.00301555	0.043	0.16499	0.1057	0.0213	0.0431996	NA	NA	NA	0.000525905	5.8e-09	32.879
rs11986065	ZNF16	8	146167251	A	G	0.00354632	0.0029	0.250324	0.2863	0.0146	0.8437	NA	NA	NA	0.000456511	1.4e-14	60.3467
rs12192041	CASC15	6	21928852	C	T	-0.00321425	0.0247	0.282733	0.275	0.0147	0.09378	TRUE	rs12192041	rs113219634	0.000431323	2.4e-14	55.5334
rs12202204	CENPW	6	126686407	G	A	0.00219021	-0.0096	0.31379	0.2647	0.0149	0.5214	NA	NA	NA	0.000418827	4.6e-08	27.3465
rs12320328	—	12	25408464	G	A	-0.00415284	-0.0267	0.084248	0.1501	0.0185	0.1492	NA	NA	NA	0.000701204	6.2e-10	35.0753
rs12405515	DNM3	1	172357441	T	G	-0.00224088	0.0013	0.568212	0.5613	0.0133	0.9239	NA	NA	NA	0.000392222	1.9e-08	32.6417
rs12414592	TECTB	10	114042690	C	A	-0.00442204	0.0143	0.182484	0.1638	0.0178	0.4229	NA	NA	NA	0.000502899	3.3e-19	77.3186
rs12432645	DCAF5	14	69599483	T	G	0.00299477	0.0529	0.257485	0.2591	0.015	0.0004181	NA	NA	NA	0.000444531	4.8e-12	45.3861
rs12442886	GRAMD2A	15	72473611	C	T	0.00259649	0.013	0.755743	0.762	0.0155	0.4012	NA	NA	NA	0.000453312	1.1e-08	32.8079
rs12484801	PNPLA3	22	44325565	T	C	0.0196544	-0.0082	0.157077	0.1896	0.0167	0.6227	NA	NA	NA	0.000533698	1e-200	1356.21
rs12500824	SHROOM3	4	77416627	G	A	-0.00379655	0.0097	0.646241	0.6535	0.0138	0.4847	NA	NA	NA	0.000406059	3.1e-21	87.4178
rs12516167	C5orf67	5	55816691	C	T	-0.00562353	0.0001	0.038871	0.07992	0.0245	0.9982	NA	NA	NA	0.00102835	3.5e-08	29.9045
rs12894146	LOC107984628	14	35164549	A	C	0.00337475	0.0116	0.451676	0.4946	0.0132	0.3792	NA	NA	NA	0.000390779	9.9e-19	74.5797
rs12904	EFNA1, SLC50A1	1	155106697	A	G	-0.00530168	-0.015	0.409943	0.4746	0.0131	0.2532	NA	NA	NA	0.00039364	5.2e-43	181.396
rs12946564	HIC1,SMG6	17	1963961	A	G	-0.00252651	-0.015	0.730597	0.7507	0.0153	0.327	NA	NA	NA	0.000439975	1.3e-08	32.9751
rs12979186	MAP1S	19	17833856	T	C	0.00249311	0.0062	0.495465	0.5883	0.0134	0.644401	NA	NA	NA	0.000388198	1.4e-11	41.2455
rs13026251	PLEKHA3	2	179367560	T	C	0.00263441	-0.01	0.31938	0.3624	0.0137	0.4673	NA	NA	NA	0.000419516	9.5e-11	39.4339
rs13042148	PXMP4	20	32300671	T	C	0.00456257	0.0102	0.155269	0.1615	0.0179	0.569	TRUE	rs13042148	rs34587839	0.000537457	1.1e-17	72.0662
rs13062221	—	3	89778009	C	T	-0.00218674	-0.0076	0.43461	0.3712	0.0136	0.574399	NA	NA	NA	0.000393218	2.8e-08	30.9263
rs13083375	PPARG	3	12365308	T	G	-0.00690905	-0.0427	0.118485	0.1719	0.0174	0.0140799	NA	NA	NA	0.000600308	7.1e-32	132.461
rs13108218	HGFAC	4	3443931	G	A	-0.00306848	0.0036	0.615472	0.6775	0.0141	0.8012	NA	NA	NA	0.000402831	9.2e-15	58.0231
rs13234407	LOC105375508	7	130438214	A	G	-0.002313	-0.0254	0.492661	0.4646	0.0132	0.0538096	NA	NA	NA	0.000388854	4.2e-09	35.3817
rs13275089	KLF10	8	103662852	C	T	-0.00334731	-0.015	0.373997	0.3124	0.0141	0.2881	NA	NA	NA	0.000402548	1.6e-17	69.1443
rs1332329	LIPA	10	91003419	C	A	-0.00231777	0.0106	0.346003	0.4209	0.0133	0.4281	NA	NA	NA	0.00040773	2.1e-08	32.3143
rs13389219	COBLL1	2	165528876	T	C	-0.00454003	-0.018	0.392581	0.3493	0.0138	0.1909	NA	NA	NA	0.000396874	1.7e-30	130.862
rs140517069	—	5	130218070	T	G	0.00779715	-0.023	0.019391	0.05141	0.03	0.4428	NA	NA	NA	0.00141847	4.7e-08	30.2156
rs141117801	ANPEP	15	90341982	T	C	-0.00623748	0.031	0.105882	0.07894	0.0247	0.2101	NA	NA	NA	0.000646463	3.7e-22	93.096
rs143001834	AGBL2	11	47722571	A	G	0.00544034	0.0316	0.058881	0.02826	0.0405	0.4349	NA	NA	NA	0.000825986	2.1e-11	43.3817
rs1461729	LOC157273	8	9187242	G	A	-0.00901384	0.0035	0.898515	0.8447	0.0193	0.8565	NA	NA	NA	0.000643359	2e-44	196.297
rs1487445	—	6	98565211	T	C	-0.00224731	-0.0075	0.482387	0.4807	0.0131	0.5674	NA	NA	NA	0.000389606	2.6e-09	33.2717
rs1497406	—	1	16505320	G	A	0.00705001	0.0214	0.579183	0.6814	0.0141	0.1297	NA	NA	NA	0.000391978	4.7e-72	323.486
rs151068477	A1CF	10	52642516	T	G	0.0139087	-0.0018	0.008559	0.015	0.0551	0.9733	NA	NA	NA	0.00222425	2.3e-10	39.1026
rs17138478	HNF1B, LOC105371754	17	36073320	A	C	-0.00569442	-0.0046	0.128768	0.1578	0.0182	0.7983	NA	NA	NA	0.000580616	4.9e-23	96.188
rs17145738	TBL2	7	72982874	T	C	0.00608592	0.0305	0.122278	0.1265	0.0198	0.1234	NA	NA	NA	0.000591679	3.9e-25	105.799
rs17195603	—	3	149229985	T	C	-0.00451807	-0.0154	0.095235	0.07894	0.0244	0.528	NA	NA	NA	0.00066266	7.3e-12	46.4862
rs17532490	—	13	41683061	A	G	-0.00408723	-0.0626	0.085253	0.04837	0.0308	0.0420601	NA	NA	NA	0.000700517	2e-09	34.0424
rs17710008	MYCY1	6	153043035	A	G	0.00310765	0.0155	0.183837	0.1266	0.0197	0.4321	NA	NA	NA	0.000502465	1.1e-09	38.2519
rs1801689	APOH	17	64210580	C	A	0.0145378	-0.0337	0.030437	0.009651	0.0676	0.6183	NA	NA	NA	0.00113139	1.7e-39	165.11
rs181450148	GPT, LOC101928953	8	145728434	A	G	0.0146452	-0.1935	0.014784	0.01015	0.0658	0.00327597	NA	NA	NA	0.00164227	1.7e-19	79.5246
rs188247550	SUGP1	19	19396616	T	C	0.0190293	0.043	0.013134	0.05012	0.0306	0.1604	NA	NA	NA	0.00178384	8.7e-27	113.798
rs1882862	LINC00189	21	30582683	T	C	0.00420236	-0.0134	0.880104	0.8593	0.0189	0.4765	NA	NA	NA	0.000599547	6e-12	49.1292
rs1890426	FRK	6	116338065	C	T	0.0032471	-0.0066	0.40174	0.4256	0.0133	0.621001	NA	NA	NA	0.000396379	5.8e-16	67.1073
rs1892535	LEPR	1	66097181	A	G	0.00364858	-0.0058	0.182975	0.3338	0.014	0.675499	NA	NA	NA	0.00050132	7e-13	52.9685
rs1929848	SCUBE3, LOC101929285	6	35200350	T	G	-0.00353674	-0.0026	0.85743	0.9066	0.0226	0.9072	NA	NA	NA	0.000558743	7.6e-11	40.0666
rs2000469	—	22	24245292	G	A	-0.00254584	0.0368	0.634761	0.6806	0.0141	0.00905107	NA	NA	NA	0.000405958	2.1e-10	39.3278
rs2001613	SEPTIN9	17	75383679	T	C	0.002326	0.0155	0.472966	0.4142	0.0133	0.2442	NA	NA	NA	0.000389962	5.6e-10	35.5775
rs2114271	—	1	93876429	G	A	-0.00325839	-0.0005	0.81074	0.8205	0.0171	0.9758	NA	NA	NA	0.000494971	6.8e-11	43.3358
rs2127015	CD276	15	73985223	C	T	0.00384296	0.0195	0.5062	0.454	0.0132	0.1413	NA	NA	NA	0.000390037	2.8e-22	97.0778
rs217184	HPR, TXNL4B	16	72105965	C	T	-0.00473339	-0.0021	0.192587	0.2142	0.0161	0.8954	NA	NA	NA	0.000493578	1.1e-22	91.9672
rs2241160	CEP68	2	65291546	G	A	-0.00222477	-0.0322	0.416789	0.4057	0.0134	0.0161599	NA	NA	NA	0.000393261	7.6e-09	32.0043
rs2250127	LINC01184	5	127388844	A	G	-0.0028612	-0.001	0.247507	0.1554	0.0181	0.9558	NA	NA	NA	0.000451591	1.1e-10	40.1426
rs235314	PTTG1IP	21	46271452	T	C	-0.00320573	-0.0086	0.531787	0.4339	0.0132	0.5162	NA	NA	NA	0.000390482	5.4e-17	67.3988
rs2356864	—	1	50839740	A	G	0.00267483	-0.0137	0.521031	0.6758	0.0141	0.3314	NA	NA	NA	0.000387966	7.7e-12	47.5341
rs236651	NSUN5P1	7	75044830	A	G	0.0026085	-0.0012	0.574373	0.4842	0.0132	0.9258	NA	NA	NA	0.000412073	8.5e-11	40.0713
rs2642438	MTARC1	1	220970028	G	A	0.00676311	-0.0025	0.702583	0.716	0.0146	0.8612	NA	NA	NA	0.000423765	6.2e-57	254.708
rs2664139	THBS1	15	39872583	C	T	0.00270001	0.021	0.29998	0.2305	0.0156	0.1786	NA	NA	NA	0.000426214	2.5e-10	40.1306
rs2710804	—	7	36084529	C	T	-0.00278034	-0.0299	0.376812	0.3548	0.0137	0.0291702	NA	NA	NA	0.000401267	1.2e-11	48.0097
rs2836755	LOC400867	21	40292704	T	C	0.00250468	-0.0132	0.637992	0.4719	0.0132	0.3177	NA	NA	NA	0.000405248	1.5e-10	38.1999
rs28431971	MTTP	4	100487315	A	G	-0.00327142	0.0236	0.25496	0.1932	0.0166	0.1553	NA	NA	NA	0.000445664	9.6e-13	53.8837
rs28471687	EYA1, LOC102724772	8	72459582	G	A	0.00496216	0.0317	0.07837	0.03656	0.0349	0.3632	NA	NA	NA	0.000723492	1.4e-12	47.0407
rs2862954	ERLIN1	10	101912064	C	T	-0.0120693	-0.0265	0.49717	0.3896	0.0135	0.0495496	NA	NA	NA	0.000388513	1e-200	965.057
rs2862996	HSD17B12	11	43653833	T	G	-0.00246816	-0.0148	0.689195	0.6952	0.0143	0.2977	NA	NA	NA	0.000420178	3.1e-09	34.5048
rs2874282	PDS5B	13	33240013	A	G	-0.00277769	-0.0216	0.44194	0.4422	0.0132	0.1021	NA	NA	NA	0.00039147	1e-12	50.3467
rs288139	FBXL17	5	107400505	A	G	-0.00307514	0.0233	0.221134	0.2649	0.0149	0.1188	NA	NA	NA	0.000467315	9.9e-11	43.3022
rs28929474	SERPINA1	14	94844947	T	C	0.0230928	-0.0497	0.019854	0.02003	0.0464	0.2844	NA	NA	NA	0.00139548	3.8e-63	273.846
rs2943654	—	2	227112754	T	C	0.00522133	0.0185	0.646086	0.6367	0.0136	0.1759	NA	NA	NA	0.000405217	1.1e-38	166.03
rs2954021	—	8	126482077	G	A	-0.00813488	-0.014	0.504969	0.5365	0.0131	0.2883	NA	NA	NA	0.000388654	4.5e-98	438.103
rs2963431	—	5	157970432	T	C	0.00254442	0.0213	0.238495	0.1563	0.0181	0.2396	NA	NA	NA	0.000457338	4.9e-08	30.953
rs3123129	EZR	6	159227768	C	T	-0.0026329	0.0152	0.628406	0.6274	0.0136	0.2632	NA	NA	NA	0.000401484	4.8e-11	43.0063
rs339969	RORA, RORA-AS1	15	60883281	A	C	0.00381502	0.0041	0.613923	0.7199	0.0146	0.778901	NA	NA	NA	0.000398777	1.2e-22	91.5237
rs34696920	LOC105372648	20	47456793	A	C	-0.0030255	-0.0013	0.166255	0.1692	0.0176	0.9408	NA	NA	NA	0.000523194	8.2e-09	33.4402
rs35088884	TMPRSS11E	4	69362088	C	A	-0.00259229	-0.0112	0.655109	0.5241	0.0132	0.3972	TRUE	rs35088884	rs3792631	0.000412463	8.3e-11	39.5
rs35742417	RREB1	6	7247344	A	C	-0.00334182	0.0019	0.182797	0.2187	0.0159	0.9042	NA	NA	NA	0.00050298	8.5e-12	44.1433
rs36079122	LOC100506691	12	122524869	C	T	-0.0049792	-0.0024	0.474073	0.406	0.0134	0.8564	TRUE	rs36079122	rs36139084	0.000389505	7.8e-39	163.415
rs3731714	CASP10	2	202060820	T	C	-0.00266668	0.0182	0.316387	0.3122	0.0142	0.2003	NA	NA	NA	0.000418476	7e-11	40.607
rs3794701	TRAP1	16	3730578	G	A	0.00241314	0.0013	0.521189	0.5707	0.0133	0.9226	NA	NA	NA	0.000391361	7e-10	38.0198
rs3795445	CDC42BPA	1	227180947	C	A	0.00214492	0.0329	0.511338	0.4138	0.0133	0.0136201	NA	NA	NA	0.000401498	2.6e-08	28.5401
rs3824488	PTCH1	9	98236664	T	C	-0.00368892	-0.0012	0.09084	0.1035	0.0216	0.9563	NA	NA	NA	0.000676246	1.6e-08	29.757
rs3847263	—	9	6663449	C	T	0.00222151	0.0048	0.509133	0.4577	0.0132	0.7165	NA	NA	NA	0.0003896	1.9e-08	32.5131
rs4074793	ITGA1	5	52193125	G	A	0.00550211	-0.0163	0.07528	0.06945	0.0257	0.5268	NA	NA	NA	0.000737109	1.9e-14	55.7179
rs4077189	ETV5	3	185796785	A	G	-0.00421563	-0.0479	0.09286	0.08459	0.0238	0.04409	NA	NA	NA	0.000668961	6.6e-10	39.7121
rs4084164	AHNAK	11	62201458	G	A	-0.00326311	-0.0107	0.60588	0.5966	0.0136	0.4312	NA	NA	NA	0.000403818	1.1e-16	65.2968
rs4323719	LYPLAL1-AS1, LOC107985272	1	219677532	T	C	0.00275921	0.0175	0.563923	0.5835	0.0133	0.189	NA	NA	NA	0.000390625	1.1e-12	49.8941
rs438568	—	20	12958687	G	A	-0.00353689	-0.0097	0.608793	0.6645	0.0139	0.4851	NA	NA	NA	0.000399106	1.1e-18	78.5356
rs445	CDK6	7	92408370	T	C	0.00689352	-0.0164	0.096199	0.05861	0.0282	0.5593	NA	NA	NA	0.000658816	1.5e-26	109.485
rs4503880	—	18	56084054	C	T	-0.00802734	0.0145	0.798439	0.7668	0.0156	0.3531	NA	NA	NA	0.000486888	4.2e-63	271.822
rs4647222	MLH1	3	37042960	C	A	-0.00299979	-0.0078	0.457138	0.3732	0.0136	0.565501	NA	NA	NA	0.00039181	4e-15	58.618
rs4711456	—	6	36632482	T	C	0.00222444	0.0147	0.659044	0.6849	0.0142	0.2992	NA	NA	NA	0.00041177	3.5e-08	29.1831
rs4806498	TMC4, LOC112268246	19	54674742	T	C	0.00241482	0.0087	0.429422	0.4198	0.0134	0.516	NA	NA	NA	0.000393663	1.6e-09	37.6288
rs4835265	ZNF827	4	146821410	A	C	0.0096823	-0.0375	0.158115	0.1716	0.0175	0.0320701	NA	NA	NA	0.000532137	7.7e-76	331.063
rs488218	USP12	13	27678791	T	C	-0.00451066	-0.0201	0.923093	0.9013	0.022	0.3599	NA	NA	NA	0.000731504	8.6e-10	38.023
rs4925546	NLRP3	1	247602968	G	A	-0.00335963	-0.006	0.628143	0.6223	0.0136	0.662	NA	NA	NA	0.000401569	8.2e-17	69.9943
rs4948099	—	7	56072250	A	C	-0.00271597	0.0086	0.754846	0.8297	0.0175	0.624001	NA	NA	NA	0.000452303	4.4e-10	36.0571
rs4951163	CNTN2	1	205023764	C	T	0.00421643	-0.0177	0.917091	0.9206	0.0243	0.4667	NA	NA	NA	0.000704957	2.1e-09	35.7738
rs4976033	—	5	67714246	G	A	0.00275662	0.021	0.401846	0.4029	0.0134	0.1169	NA	NA	NA	0.00040137	1.8e-12	47.1698
rs505922	ABO	9	136149229	C	T	0.00487199	0.0237	0.317448	0.4335	0.0132	0.0726407	NA	NA	NA	0.000418068	1.8e-32	135.806
rs55645518	TRIM22	11	5719017	A	G	0.00316481	0.0202	0.156193	0.123	0.0202	0.3163	TRUE	rs55645518	rs112897166	0.000542983	1.9e-09	33.9721
rs55747905	—	7	87127099	C	T	-0.00602034	-0.021	0.180733	0.1675	0.0176	0.2342	NA	NA	NA	0.000505726	4.5e-33	141.714
rs571174	—	11	30394949	C	T	0.0024479	0.0262	0.310897	0.3039	0.0143	0.0670996	NA	NA	NA	0.000421399	8.4e-09	33.7443
rs5752776	CHEK2	22	29108229	G	A	0.00415996	0.0275	0.674392	0.7425	0.015	0.0676597	NA	NA	NA	0.000415156	8.5e-25	100.405
rs58542926	TM6SF2	19	19379549	T	C	0.01705	0.031	0.074762	0.06397	0.0269	0.2493	NA	NA	NA	0.000739039	1.8e-119	532.248
rs599839	PSRC1	1	109822166	A	G	0.00254446	-0.0078	0.771949	0.781	0.0159	0.624701	NA	NA	NA	0.000461561	1.8e-08	30.3902
rs6034011	MACROD2	20	14672177	C	T	0.00305979	-0.0011	0.321285	0.2925	0.0144	0.9393	NA	NA	NA	0.000416659	4.4e-13	53.9289
rs60856912	BPTF	17	65892343	T	G	0.00448251	0.0325	0.162602	0.2181	0.0159	0.0412401	NA	NA	NA	0.000529869	3.7e-17	71.5658
rs6132835	NINL	20	25434667	G	A	0.00258747	-0.0286	0.440377	0.454	0.0132	0.0300497	NA	NA	NA	0.000391844	1.8e-11	43.6038
rs61801825	FCGR2C	1	161619361	G	A	0.00698564	0.0222	0.084789	0.08283	0.0244	0.3611	TRUE	rs61801825	rs2446624	0.000706117	1.3e-22	97.8721
rs625899	MLIP	6	53957588	C	T	-0.0031738	0.0013	0.694688	0.7117	0.0145	0.926	NA	NA	NA	0.000424958	2.6e-13	55.7785
rs631695	—	11	69283303	G	T	0.00232261	-0.0133	0.583304	0.5941	0.0134	0.3195	NA	NA	NA	0.00039378	2.1e-09	34.7893
rs645040	—	3	135926622	T	G	0.00539967	-0.0145	0.77309	0.8509	0.0185	0.4308	NA	NA	NA	0.000463419	1.4e-31	135.765
rs6557781	DMTN	8	21937667	C	T	-0.00417384	0.0075	0.848319	0.8125	0.0169	0.6556	NA	NA	NA	0.000541286	5e-15	59.4591
rs6684154	MINDY1, PRUNE1	1	150981225	A	C	-0.0150708	0.037	0.015522	0.007101	0.078	0.6348	NA	NA	NA	0.0015859	1.4e-21	90.3069
rs66888782	—	3	170673971	T	C	0.00358705	-0.021	0.098149	0.09911	0.0219	0.3373	NA	NA	NA	0.000653898	2.5e-08	30.0923
rs67261871	LINC02029	3	156797941	C	T	0.00317079	0.013	0.395807	0.3133	0.0142	0.3593	NA	NA	NA	0.000398229	1.4e-15	63.3971
rs6762589	SLC12A8	3	124927205	A	G	0.00275413	0.0135	0.407183	0.333	0.0139	0.3334	NA	NA	NA	0.000395401	2.1e-12	48.5169
rs682798	TMEM171	5	72416284	G	A	-0.00254658	0.0026	0.370226	0.4369	0.0134	0.8439	NA	NA	NA	0.000407292	3.2e-10	39.0934
rs6872156	—	5	172179584	G	A	0.00255487	0.004	0.778508	0.8181	0.017	0.8121	NA	NA	NA	0.00047001	4.4e-08	29.5477
rs7001206	LOC102723313	8	10591529	A	G	-0.00261508	-0.0062	0.252875	0.2298	0.0157	0.6937	NA	NA	NA	0.000447395	1.9e-09	34.1655
rs7018885	NINJ1	9	95892726	C	T	-0.0038129	0.003	0.255058	0.1922	0.0167	0.8571	NA	NA	NA	0.00044907	9.3e-18	72.0913
rs7029757	TOR1B	9	132566666	A	G	-0.00541139	-0.0267	0.0947	0.0613	0.0277	0.3349	NA	NA	NA	0.00066738	9.6e-16	65.7463
rs7117339	PANX1	11	93870338	T	C	-0.0116997	0.0133	0.116603	0.1353	0.0192	0.4896	NA	NA	NA	0.000606269	1.8e-83	372.408
rs71633359	—	4	88206154	C	T	-0.00889967	0.0025	0.318358	0.2265	0.0157	0.8714	TRUE	rs71633359	rs10440366	0.00042711	9.8e-97	434.179
rs7174367	ADAMTS7	15	79064667	G	A	-0.00274396	0.0293	0.426971	0.3281	0.014	0.0363103	NA	NA	NA	0.000394509	2.3e-12	48.3773
rs7239575	NPC1	18	21120035	C	T	-0.00218662	-0.0017	0.490789	0.4951	0.0132	0.8994	NA	NA	NA	0.000389895	1.1e-08	31.4522
rs7247349	PEPD	19	33887160	C	A	-0.00379301	0.0117	0.497104	0.4751	0.0132	0.3736	NA	NA	NA	0.000388466	2.7e-22	95.3371
rs72623176	ABCB11	2	169834370	A	G	0.0089019	0.0001	0.040004	0.09492	0.0225	0.9979	NA	NA	NA	0.000999082	9.8e-19	79.3895
rs72683923	L2HGDH	14	50735947	C	T	-0.0143899	-0.0623	0.019772	0.01162	0.0627	0.3206	NA	NA	NA	0.00139759	3.2e-25	106.012
rs72801474	—	5	132444128	A	G	-0.00472132	-0.0747	0.092077	0.05759	0.0284	0.00849806	NA	NA	NA	0.000672388	2.5e-13	49.3045
rs72959041	RSPO3	6	127454893	A	G	0.00736953	0.023	0.049296	0.06448	0.0272	0.3978	NA	NA	NA	0.0009108	7.7e-16	65.4687
rs7306710	—	12	66376091	C	T	0.00219213	0.02	0.519942	0.4914	0.0132	0.1307	NA	NA	NA	0.000392086	1.7e-08	31.2586
rs73087775	ACOX2	3	58491954	T	C	0.00251871	-0.0393	0.277053	0.159	0.0181	0.0296101	NA	NA	NA	0.000434076	6.7e-09	33.6686
rs73613564	LAMA5	20	60906055	T	C	-0.00263057	0.0188	0.648233	0.6411	0.0137	0.1706	NA	NA	NA	0.000408051	1.3e-10	41.5595
rs7402977	KLF13	15	31726824	A	G	-0.00259864	-0.0202	0.267242	0.2837	0.0146	0.1675	NA	NA	NA	0.000442645	5.1e-09	34.4652
rs7424120	—	2	59313974	T	C	-0.00228831	-0.0362	0.601582	0.5978	0.0134	0.00674901	NA	NA	NA	0.000398065	4.9e-09	33.0462
rs75331444	ABCG8	2	44069772	A	G	0.00739659	-0.0374	0.06562	0.08342	0.0239	0.1167	NA	NA	NA	0.000784613	3e-21	88.8694
rs7568960	—	2	48511434	G	A	-0.0025204	-0.0061	0.495464	0.5047	0.0131	0.639699	NA	NA	NA	0.000390839	1.2e-11	41.5856
rs76118307	EI24, STT3A-AS1	11	125443002	G	A	0.00535642	-0.0137	0.054757	0.06026	0.0275	0.617	NA	NA	NA	0.000856838	8.8e-11	39.0798
rs76172548	LYPLAL1-AS1, LOC107985272	1	219647314	C	A	0.00745169	0.0378	0.037475	0.03474	0.0366	0.3013	NA	NA	NA	0.00105543	3.6e-13	49.8483
rs76895963	CCND2, CCND2-AS1	12	4384844	G	T	-0.0120223	-0.0967	0.020734	0.03243	0.0386	0.01217	NA	NA	NA	0.00150349	4.1e-16	63.9402
rs77094191	—	4	88192252	T	C	-0.00494285	0.0016	0.070241	0.05336	0.0292	0.9575	NA	NA	NA	0.000786616	3e-10	39.4847
rs78173412	CARS2	13	111311929	T	C	-0.00520665	0.0275	0.051777	0.05229	0.0295	0.3506	NA	NA	NA	0.000878845	1.9e-09	35.0988
rs78376817	IFT80, TRIM59-IFT80	3	160026630	C	T	0.0042338	0.0008	0.261732	0.23	0.0157	0.9573	NA	NA	NA	0.000443412	7.2e-22	91.1687
rs79124660	OIT3	10	74683921	A	G	-0.0060955	0.0306	0.04313	0.03973	0.0337	0.3644	NA	NA	NA	0.000958028	2.3e-10	40.482
rs7916672	BEND7	10	13534234	T	C	0.00221937	-0.0359	0.600526	0.4519	0.0133	0.00697493	NA	NA	NA	0.000396818	4.5e-08	31.2807
rs79287178	LINC02068	3	172294500	A	G	-0.0180379	-0.0088	0.031194	0.04146	0.0334	0.7925	NA	NA	NA	0.00117217	1e-55	236.805
rs7999034	COL4A2	13	111020878	A	G	-0.00271606	-0.0012	0.400363	0.3783	0.0135	0.9303	NA	NA	NA	0.000397104	7.6e-12	46.7811
rs8041057	SRP14, SRP12-AS1	15	40330629	T	C	-0.00425587	-0.0109	0.713435	0.6829	0.0141	0.4387	NA	NA	NA	0.000430004	1.4e-23	97.9562
rs805047	PKN2	1	89242372	G	A	0.00326396	-0.0245	0.618593	0.7129	0.0145	0.0915503	NA	NA	NA	0.000399312	5.3e-16	66.8136
rs8065221	—	17	76327387	A	G	0.00213112	0.003	0.570344	0.5739	0.0135	0.8211	NA	NA	NA	0.000399161	4.9e-08	28.5049
rs8114057	HNF4A, MIR3646	20	43036452	A	G	-0.00245612	-0.0018	0.464252	0.4553	0.0133	0.8941	NA	NA	NA	0.00039161	2e-10	39.3361
rs819140	—	20	32915754	G	A	-0.00344061	0.0032	0.508643	0.4344	0.0133	0.8091	NA	NA	NA	0.000390736	1.6e-19	77.5361
rs917116	JAZF1	7	28172739	G	T	0.00400822	0.0264	0.211475	0.1827	0.0169	0.1193	NA	NA	NA	0.000475949	6.1e-17	70.9222
rs9310423	NUP210	3	13461111	C	T	-0.00226722	0.0078	0.567687	0.5217	0.0132	0.5551	TRUE	rs9310423	rs6762687	0.000392047	4.8e-09	33.4434
rs9368188	E2F3	6	20413721	G	A	0.00284306	0.0031	0.668589	0.6192	0.0136	0.821	NA	NA	NA	0.000413877	2.5e-11	47.1878
rs9376427	—	6	139843787	A	G	0.00237838	0.023	0.332929	0.4076	0.0134	0.0859508	TRUE	rs9376427	rs4896469	0.000413917	5.6e-09	33.0169
rs9556403	TGDS	13	95236825	G	A	-0.00224503	0.007	0.352257	0.3909	0.0135	0.6036	NA	NA	NA	0.000406205	3e-08	30.546
rs9583095	ARGLU1, LOC105370348	13	107220834	T	C	0.00236029	0.0081	0.316461	0.3404	0.0138	0.5579	NA	NA	NA	0.000418805	4.2e-09	31.7619
rs9663238	HKDC1, LOC101928994	10	70986723	G	A	0.00596791	0.0203	0.691668	0.7511	0.0152	0.1822	TRUE	rs9663238	rs9645500	0.000421568	1.7e-47	200.405
rs968468	—	9	132244445	T	C	-0.00267346	-0.0365	0.257423	0.3082	0.0143	0.01044	NA	NA	NA	0.000445405	2.2e-09	36.0278
rs9820178	—	3	12511695	T	C	-0.0029806	-0.0105	0.200376	0.2192	0.0159	0.5115	NA	NA	NA	0.000486348	2.5e-10	37.5589
rs9836030	LOC105377127	3	65157937	T	C	-0.00219567	0.0023	0.401033	0.4955	0.0132	0.8638	NA	NA	NA	0.000397368	3e-08	30.5315
rs9906971	WBP2	17	73848477	G	A	-0.00289693	-0.0148	0.208583	0.1362	0.0192	0.4394	NA	NA	NA	0.000480181	1e-09	36.397

## Sheet: Table S4
The results of the MR study investigating the effect of ALT on diabetic nephropathy
Main analysis
exposure	outcome	method	nsnp	b	se	pval	10-time OR	10-time (β-1.96*se)	10-time (β+1.96*se)	10-time 95%CI lower	10-time 95%CI upper	2-time OR	2-time 95%CI lower	2-time 95%CI upper
ALT	Diabetic nephropathy	Inverse variance weighted	190	1.811	0.538	0.001	6.115	0.757	2.865	2.132	17.544	1.725	1.256	2.369
ALT	Diabetic nephropathy	MR Egger	190	0.963	0.961	0.318	2.619	-0.92	2.846	0.398	17.217	1.336	0.758	2.355
ALT	Diabetic nephropathy	Weighted median	190	1.51	0.817	0.065	4.528	-0.091	3.112	0.913	22.461	1.576	0.973	2.551
ALT	Diabetic nephropathy	Mode-based estimator	190	0.784	0.958	0.414	2.19	-1.093	2.661	0.335	14.314	1.266	0.72	2.228
Sensitivity analysis excluding 10 proxy SNPs
exposure	outcome	method	nsnp	b	se	pval	10-time OR	10-time (β-1.96*se)	10-time (β+1.96*se)	10-time 95%CI lower	10-time 95%CI upper	2-time OR	2-time 95%CI lower	2-time 95%CI upper
ALT	Diabetic nephropathy	Inverse variance weighted	180	1.75744	0.560901	0.00172882	5.7976	0.658078	2.85681	1.93108	17.4059	1.69722	1.21906	2.36292
ALT	Diabetic nephropathy	MR Egger	180	0.993495	0.992019	0.31795	2.70066	-0.950862	2.93785	0.386408	18.8753	1.34857	0.751105	2.42127
ALT	Diabetic nephropathy	Weighted median	180	1.51199	0.878756	0.085323	4.53575	-0.210372	3.23435	0.810282	25.3899	1.57635	0.938641	2.6473
ALT	Diabetic nephropathy	Mode-based estimator	180	0.783576	1.05813	0.459951	2.18929	-1.29037	2.85752	0.27517	17.4182	1.26599	0.678141	2.36343
Sensitivity analysis lowering threhold to P<5×10-7 at GWAS significance
exposure	outcome	method	nsnp	b	se	pval	10-time OR	10-time (β-1.96*se)	10-time (β+1.96*se)	10-time 95%CI lower	10-time 95%CI upper	2-time OR	2-time 95%CI lower	2-time 95%CI upper
ALT	Diabetic nephropathy	Inverse variance weighted	240	1.19181	0.49785	0.000117	3.29304	0.216024	2.1676	1.24113	8.73725	1.43152	1.06718	1.92023
ALT	Diabetic nephropathy	MR Egger	240	0.702424	0.8906	0.431	2.01864	-1.04315	2.448	0.352342	11.5652	1.23544	0.730527	2.08934
ALT	Diabetic nephropathy	Weighted median	240	1.54887	0.7958	0.0516	4.70615	-0.010898	3.10864	0.989161	22.3905	1.59394	0.996725	2.549
ALT	Diabetic nephropathy	Mode-based estimator	240	0.86696	0.975528	0.375	2.37967	-1.04507	2.77899	0.351665	16.1028	1.29817	0.730105	2.30822

## Sheet: Table S5
The results of the MR study investigating the effect of ALT on diabetic retinopathy
Main analysis
exposure	outcome	method	nsnp	b	se	pval	10-time OR	10-time (β-1.96*se)	10-time (β+1.96*se)	10-time 95%CI lower	10-time 95%CI upper	2-time OR	2-time 95%CI lower	2-time 95%CI upper
ALT	Diabetic retinopathy	Inverse variance weighted	185	0.853441	0.301528	0.00464921	2.34771	0.262445	1.44444	1.30011	4.23946	1.2929	1.0822	1.54462
ALT	Diabetic retinopathy	MR Egger	185	0.0459366	0.531858	0.931267	1.04701	-0.996505	1.08838	0.369167	2.96945	1.01392	0.740857	1.38764
ALT	Diabetic retinopathy	Weighted median	185	0.399016	0.445208	0.370122	1.49036	-0.473593	1.27162	0.622761	3.56664	1.12761	0.867143	1.46632
ALT	Diabetic retinopathy	Mode-based estimator	185	0.0235169	0.566862	0.966953	1.0238	-1.08753	1.13457	0.337047	3.10983	1.0071	0.720833	1.40706
Sensitivity analysis excluding 10 proxy SNPs
exposure	outcome	method	nsnp	b	se	pval	10-time OR	10-time (β-1.96*se)	10-time (β+1.96*se)	10-time 95%CI lower	10-time 95%CI upper	2-time OR	2-time 95%CI lower	2-time 95%CI upper
ALT	Diabetic retinopathy	Inverse variance weighted	175	0.834928	0.313803	0.00779844	2.30465	0.219874	1.44998	1.24592	4.26304	1.28571	1.06842	1.5472
ALT	Diabetic retinopathy	MR Egger	175	0.0342476	0.547246	0.950172	1.03484	-1.03835	1.10685	0.354037	3.02481	1.01036	0.731583	1.39537
ALT	Diabetic retinopathy	Weighted median	175	0.387758	0.434231	0.37187	1.47367	-0.463334	1.23885	0.629182	3.45164	1.1238	0.869825	1.45193
ALT	Diabetic retinopathy	Mode-based estimator	175	0.0231924	0.574695	0.967856	1.02346	-1.10321	1.1496	0.331804	3.15691	1.00701	0.71744	1.41344
Sensitivity analysis lowering threhold to P<5×10-7 at GWAS significance
exposure	outcome	method	nsnp	b	se	pval	10-time OR	10-time (β-1.96*se)	10-time (β+1.96*se)	10-time 95%CI lower	10-time 95%CI upper	2-time OR	2-time 95%CI lower	2-time 95%CI upper
ALT	Diabetic retinopathy	Inverse variance weighted	235	1.02453	0.282226	0.000283239	2.78578	0.471365	1.57769	1.60218	4.84377	1.36122	1.15244	1.60783
ALT	Diabetic retinopathy	MR Egger	235	0.204011	0.502495	0.685118	1.22631	-0.780879	1.1889	0.458003	3.28347	1.06333	0.790536	1.43026
ALT	Diabetic retinopathy	Weighted median	235	0.423863	0.408538	0.299497	1.52785	-0.376871	1.2246	0.686005	3.4028	1.13608	0.892759	1.44571
ALT	Diabetic retinopathy	Mode-based estimator	235	0.105976	0.531767	0.842208	1.1118	-0.936287	1.14824	0.392081	3.15264	1.03241	0.754408	1.41287
